# Supplementary material for: Gene Dispensability in Escherichia coli Grown in Thirty Different Carbon Environments
Source: mBio. 2020 Sep 29;11(5):e02259-20. doi: 10.1128/mBio.02259-20 (PMC7527729; doi:10.1128/mBio.02259-20)
Supplement: TABLE S2 [file mBio.02259-20-st002.xlsx]

## Sheet: S2A - Genes with phenotype
B-numbers	Gene
b0702	ybfB
b0118	acnB
b0722	sdhD
b0723	sdhA
b1677	lpp
b1491	yddW
b1510	ydeK
b3773	ilvY
b4014	aceB
b1712	ihfA
b0724	sdhB
b0454	atl
b3172	argG
b3828	metR
b4015	aceA
b2296	ackA
b1690	ydiM
b0912	ihfB
b4025	pgi
b0741	pal
b0720	gltA
b0468	ybaN
b3368	cysG
b1011	rutB
b2023	hisH
b3958	argC
b0432	cyoA
b0728	sucC
b1136	icd
b4232	fbp
b2764	cysJ
b3642	pyrE
b0242	proB
b2551	glyA
b3990	thiH
b2913	serA
b3671	ilvB
b3957	argE
b4069	acs
b0052	pdxA
b0003	thrB
b0907	serC
b3993	thiE
b3008	metC
b3960	argH
b0522	purK
b2318	truA
b2022	hisB
b3941	metF
b1281	pyrF
b4407	thiS
b0215	dnaQ
b0109	nadC
b0908	aroA
b2019	hisG
b2599	pheA
b3994	thiC
b4013	metA
b0033	carB
b0523	purE
b3389	aroB
b2750	cysC
b3992	thiF
b0071	leuD
b1693	aroD
b2020	hisD
b2329	aroC
b2600	tyrA
b3281	aroE
b3770	ilvE
b1062	pyrC
b4214	cysQ
b2751	cysN
b2499	purM
b0072	leuC
b0386	proC
b2021	hisC
b3772	ilvA
b2752	cysD
b0423	thiI
b0074	leuA
b0750	nadA
b2025	hisF
b2818	argA
b3829	metE
b2479	gcvR
b0075	leuL
b1260	trpA
b2564	pdxJ
b2026	hisI
b2414	cysK
b2838	lysA
b2508	guaB
b0032	carA
b4006	purH
b0004	thrC
b3767	ilvG_1
b3991	thiG
b0464	acrR
b3774	ilvC
b3959	argB
b2476	purC
b2103	thiD
b1660	ydhC
b3386	rpe
b3956	ppc
b0458	ylaC
b4383	deoB
b0145	dksA
b0121	speE
b2830	rppH
b1890	motA
b0949	uup
b0133	panC
b0049	apaH
b4384	deoD
b0134	panB
b0418	pgpA
b4606	ypfM
b1511	lsrK
b1659	ydhB
b0115	aceF
b0688	pgm
b0889	lrp
b0775	bioB
b1263	trpD
b1264	trpE
b0077	ilvI
b0945	pyrD
b3791	wecE
b0390	aroM
b4686	yshB
b2278	nuoL
b1442	ydcU
b0844	ybjI
b0419	yajO
b1259	yciG
b1285	pdeR
b1357	ydaS
b0080	cra
b0964	yccT
b1860	ruvB
b1830	prc
b1222	narX
b0429	cyoD
b2314	dedD
b0941	elfG
b1192	ldcA
b0430	cyoC
b1864	yebC
b1253	yciA
b0742	cpoB
b1008	rutE
b0114	aceE
b1400	paaY
b1034	ycdX
b2168	fruK
b3006	exbB
b1861	ruvA
b3949	frwC
b0677	nagA
b1189	dadA
b4208	cycA
b1449	curA
b2906	ubiI
b1193	emtA
b4408	csrB
b3733	atpG
b4599	yneM
b4444	omrA
b3042	yqiC
b1647	ydhF
b2839	lysR
b2167	fruA
b2169	fruB
b2416	ptsI
b2214	ftp
b1297	puuA
b0328	yahN
b3378	yhfU
b1597	asr
b3824	rhtB
b0596	entA
b0138	yadM
b0056	yabP
b2805	fucR
b0078	ilvH
b2801	fucP
b1863	ruvC
b1391	paaD
b1132	hflD
b4441	glmY
b2800	fucA
b4027	yjbF
b2802	fucI
b2804	fucU
b2803	fucK
b4124	dcuR
b4125	dcuS
b3613	envC
b4245	pyrB
b3620	waaF
b2417	crr
b0736	ybgC
b1279	lapA
b2148	mglC
b2149	mglA
b0757	galK
b0758	galT
b0759	galE
b3345	tusD
b4479	dgoR
b2527	hscB
b1850	eda
b1521	uxaB
b3091	uxaA
b3092	uxaC
b3526	kdgK
b0364	yaiS
b3202	rpoN
b4268	idnK
b1851	edd
b4299	yjhI
b3415	gntT
b1727	hxpB
b4172	hfq
b3863	polA
b0904	focA
b3429	glgA
b0678	nagB
b1961	dcm
b1819	manZ
b3724	phoU
b1818	manY
b0957	ompA
b2516	rodZ
b3922	yiiS
b2529	iscU
b3470	tusA
b3177	folP
b3176	glmM
b1101	ptsG
b1195	ymgE
b3809	dapF
b4324	uxuR
b3766	ilvL
b2682	ygaZ
b2659	csiD
b3848	yigZ
b3926	glpK
b2340	sixA
b3426	glpD
b1702	ppsA
b1804	rnd
b3597	yibH
b1077	flgF
b1070	flgN
b1415	aldA
b3610	grxC
b2441	eutB
b1190	dadX
b2784	relA
b1232	purU
b0537	intD
b4483	tatD
b1242	ychE
b0625	ybeM_1
b3508	yhiD
b3382	yhfY
b3170	rimP
b3013	yqhG
b1103	hinT
b2970	yghF
b3222	nanK
b1353	sieB
b3603	lldP
b1280	lapB
b2431	yfeX
b2699	recA
b4034	malE
b4035	malK
b3416	malQ
b0861	artM
b2899	yqfA
b2500	purN
b4032	malG
b1223	narK
b3600	mtlD
b3599	mtlA
b2807	ygdD
b1358	ydaT
b1127	pepT
b0019	nhaA
b0002	thrA
b4076	nrfG
b3752	rbsK
b3672	ivbL
b1878	flhE
b0162	cdaR
b0513	ybbY
b0506	allR
b0512	allB
b0511	ybbW
b2788	gudX
b0880	cspD
b0592	fepB
b0159	mtn
b2789	gudP
b2787	gudD
b0730	mngR
b3065	rpsU
b3125	garR
b2705	srlD
b0200	gmhB
b2702	srlA
b2703	srlE
b3934	cytR
b0840	deoR
b2138	mdtQ
b2524	iscX
b0481	ybaK
b4381	deoC
b3128	garD
b1078	flgG
b2964	nupG
b4382	deoA
b4691	sroH
b4438	cyaR
b4435	isrC
b2015	yeeY
b3624	waaZ
b3283	yrdD
b4469	ygiQ
b3134	agaW
b0921	cmoM
b4505	insX
b2935	tktA
b3567	xylG
b3564	xylB
b3565	xylA
b3569	xylR
b4451	ryhB

## Sheet: S2B - Y-genes with phenotypes
B-numbers	Gene
b0702	ybfB
b1442	ydcU
b1660	ydhC
b0844	ybjI
b0419	yajO
b1259	yciG
b1357	ydaS
b0964	yccT
b0364	yaiS
b2682	ygaZ
b1491	yddW
b1510	ydeK
b3848	yigZ
b2431	yfeX
b0458	ylaC
b0736	ybgC
b1864	yebC
b1647	ydhF
b1253	yciA
b1690	ydiM
b0468	ybaN
b0513	ybbY
b2807	ygdD
b1034	ycdX
b0481	ybaK
b1358	ydaT
b0511	ybbW
b3922	yiiS
b3597	yibH
b2899	yqfA
b4299	yjhI
b1195	ymgE
b4606	ypfM
b1242	ychE
b0625	ybeM
b3508	yhiD
b3382	yhfY
b2015	yeeY
b3013	yqhG
b0328	yahN
b2970	yghF
b3378	yhfU
b3283	yrdD
b4599	yneM
b4469	ygiQ
b0138	yadM
b0056	yabP
b4027	yjbF
b4686	yshB
b1659	ydhB
b3042	yqiC

## Sheet: S2C - Essential 27 conditions
B-numbers	Gene
b3773	ilvY
b3172	argG
b3828	metR
b0741	pal
b0720	gltA
b3368	cysG
b2023	hisH
b3958	argC
b1136	icd
b2764	cysJ
b3642	pyrE
b0242	proB
b2551	glyA
b2913	serA
b3957	argE
b0003	thrB
b0907	serC
b3993	thiE
b3008	metC
b3960	argH
b0522	purK
b2022	hisB
b3941	metF
b1281	pyrF
b4407	thiS
b0215	dnaQ
b0109	nadC
b0908	aroA
b2019	hisG
b2599	pheA
b3994	thiC
b4013	metA
b0033	carB
b0523	purE
b3389	aroB
b2750	cysC
b3992	thiF
b0071	leuD
b1693	aroD
b2020	hisD
b2329	aroC
b2600	tyrA
b3281	aroE
b3770	ilvE
b1062	pyrC
b4214	cysQ
b2751	cysN
b2499	purM
b0072	leuC
b0386	proC
b2021	hisC
b3772	ilvA
b2752	cysD
b0423	thiI
b0074	leuA
b0750	nadA
b2025	hisF
b2818	argA
b3829	metE
b0075	leuL
b1260	trpA
b2564	pdxJ
b2026	hisI
b2838	lysA
b2508	guaB
b0032	carA
b4006	purH
b0004	thrC
b3991	thiG
b0464	acrR
b3774	ilvC
b3959	argB
b2476	purC
b2103	thiD
