# Supplementary material for: Gene Dispensability in Escherichia coli Grown in Thirty Different Carbon Environments
Source: mBio. 2020 Sep 29;11(5):e02259-20. doi: 10.1128/mBio.02259-20 (PMC7527729; doi:10.1128/mBio.02259-20)
Supplement: TABLE S3 [file mBio.02259-20-st003.xlsx]

## Sheet: Sheet1
Names	total	elements
Entner-Doudoroff Lower Glycolysis Pentose Phosphate Pathway TCA cycle Upper Glycolysis	96	tyrA
		gcvR
		hisH
		sdhA
		argB
		cysQ
		lysA
		pyrE
		hisC
		leuL
		cysD
		ypfM
		pdxJ
		carA
		thiF
		thrB
		ilvC
		purH
		pdxA
		thiG
		ilvA
		aroD
		ihfB
		purK
		argA
		aroB
		pyrF
		lrp
		pyrD
		hflD
		lysR
		ppc
		pgi
		ilvY
		pyrB
		thiC
		argC
		rpe
		cysC
		hisD
		trpA
		proB
		argH
		purC
		icd
		serA
		thiH
		carB
		metA
		glyA
		yddW
		pal
		leuC
		thrC
		nadA
		aroE
		aroA
		argE
		dksA
		leuD
		trpE
		thiD
		metC
		guaB
		hisG
		metE
		hisI
		acrR
		argG
		proC
		ilvE
		serC
		yshB
		thiI
		hisB
		dnaQ
		pheA
		trpD
		purM
		metR
		gltA
		purE
		leuA
		cysK
		hisF
		cysJ
		thiE
		thiS
		truA
		cysN
		cysG
		metF
		aroC
		pyrC
		ihfA
		nadC
Entner-Doudoroff Lower Glycolysis Pentose Phosphate Pathway TCA cycle	2	ilvI
		fbp
Entner-Doudoroff Lower Glycolysis Pentose Phosphate Pathway Upper Glycolysis	3	pgpA
		ldcA
		exbB
Entner-Doudoroff Lower Glycolysis TCA cycle Upper Glycolysis	2	acnB
		sdhD
Entner-Doudoroff Pentose Phosphate Pathway TCA cycle Upper Glycolysis	2	apaH
		bioB
Lower Glycolysis Pentose Phosphate Pathway TCA cycle Upper Glycolysis	3	lsrK
		aceF
		ilvG_1
Entner-Doudoroff Lower Glycolysis TCA cycle	3	sucC
		ilvH
		sdhB
Entner-Doudoroff Lower Glycolysis Upper Glycolysis	1	ruvB
Entner-Doudoroff Pentose Phosphate Pathway Upper Glycolysis	1	panC
Entner-Doudoroff TCA cycle Upper Glycolysis	1	lpp
Lower Glycolysis Pentose Phosphate Pathway Upper Glycolysis	3	glmM
		rppH
		emtA
Lower Glycolysis TCA cycle Upper Glycolysis	5	yneM
		cra
		ruvA
		fruK
		hfq
Entner-Doudoroff Pentose Phosphate Pathway	2	panB
		speE
Entner-Doudoroff Upper Glycolysis	5	hscB
		ilvL
		rpoN
		galE
		puuA
Lower Glycolysis Pentose Phosphate Pathway	9	yqhG
		sieB
		intD
		rimP
		grxC
		yghF
		hinT
		nuoL
		rnd
Lower Glycolysis TCA cycle	12	nhaA
		ppsA
		crr
		ydiM
		atl
		pgm
		cyoA
		ybaN
		ydeK
		ydaS
		ybfB
		rutB
Lower Glycolysis Upper Glycolysis	5	nagA
		polA
		dcm
		cpoB
		ptsI
Pentose Phosphate Pathway TCA cycle	1	envC
Pentose Phosphate Pathway Upper Glycolysis	4	ydhB
		ompA
		ymgE
		ivbL
TCA cycle Upper Glycolysis	4	entA
		yiiS
		yhfU
		wecE
Entner-Doudoroff	11	edd
		yaiS
		uxaC
		yjhI
		uxuR
		idnK
		uxaB
		gntT
		kdgK
		uxaA
		eda
Lower Glycolysis	73	narX
		tatD
		ruvC
		glpD
		fucI
		fucR
		pdeR
		yqiC
		ybbY
		yciA
		garR
		rutE
		relA
		mtn
		yebC
		yibH
		gudP
		paaD
		fepB
		ybbW
		purU
		fucK
		cspD
		aldA
		yhfY
		rpsU
		flgN
		frwC
		cyoC
		yccT
		csrB
		cyoD
		cdaR
		cycA
		yhiD
		ybeM_1
		dadX
		yajO
		elfG
		gudD
		omrA
		dadA
		eutB
		allB
		allR
		ydcU
		glpK
		aceE
		dedD
		fucU
		glmY
		ychE
		csiD
		ubiI
		nrfG
		gudX
		ycdX
		mngR
		yciG
		atpG
		lldP
		sixA
		paaY
		fucP
		prc
		ygaZ
		flgF
		curA
		yigZ
		nanK
		fucA
		ybjI
		yjbF
Pentose Phosphate Pathway	34	flhE
		isrC
		ygiQ
		deoA
		cyaR
		tktA
		xylG
		cmoM
		yeeY
		ryhB
		xylA
		motA
		deoB
		xylB
		deoR
		rbsK
		nupG
		agaW
		uup
		mdtQ
		ylaC
		flgG
		waaZ
		yrdD
		sroH
		deoD
		ydhC
		xylR
		ybaK
		deoC
		insX
		cytR
		garD
		iscX
TCA cycle	12	dcuR
		ilvB
		acs
		waaF
		pepT
		thrA
		ackA
		dcuS
		lapB
		aroM
		aceB
		aceA
Upper Glycolysis	48	galT
		fruA
		focA
		mtlA
		yqfA
		tusA
		rhtB
		iscU
		yabP
		glgA
		lapA
		ydhF
		malE
		malQ
		asr
		yadM
		manZ
		mglA
		ftp
		galK
		dgoR
		folP
		srlE
		ydaT
		phoU
		srlA
		ygdD
		hxpB
		malK
		rodZ
		dapF
		narK
		gmhB
		tusD
		mtlD
		ptsG
		nagB
		srlD
		fruB
		malG
		yahN
		recA
		purN
		mglC
		ybgC
		manY
		yfeX
		artM
