# Supplementary material for: Gene Dispensability in Escherichia coli Grown in Thirty Different Carbon Environments
Source: mBio. 2020 Sep 29;11(5):e02259-20. doi: 10.1128/mBio.02259-20 (PMC7527729; doi:10.1128/mBio.02259-20)
Supplement: TABLE S5 [file mBio.02259-20-st005.xlsx]

## Sheet: Sheet1
Accession Number	Gene	Acetate	Adenosine	alphaKG	D.alanine	Fructose	Fucose	Fumarate	Galactose	Galacturonate	Gluconate	Glucosamine	Glucose	Glucuronate	Glycerol	L.alanine	Lactate	Malate	Maltose	Mannitol	Mannose	NacetylGlucosamine	Oxaloacetate	Pyruvate	Ribose	Saccharate	Sorbitol	Succinate	Thymidine	Trehalose	Xylose
b0002	thrA	TP	TP	TP	TP	TP	TP	TP	TP	TP	TP	TP	TP	TP	TP	TP	TP	TP	TP	TP	TP	TP	FP	TP	TP	TP	TP	TP	TP	TP	TP
b0019	nhaA	TP	TP	TP	TP	TP	TP	TP	TP	TP	TP	TP	TP	TP	TP	TP	TP	TP	TP	TP	TP	TP	FP	TP	TP	FP	TP	TP	TP	TP	TP
b0049	apaH	TP	FP	FP	TP	TP	TP	TP	TP	FP	FP	FP	TP	FP	TP	TP	TP	TP	TP	TP	TP	TP	TP	TP	TP	TP	TP	TP	FP	TP	FP
b0077	ilvI	TP	TP	FP	TP	TP	FP	TP	TP	FP	FP	TP	TP	FP	TP	TP	FP	TP	TP	TP	TP	TP	FP	FP	TP	TP	TP	TP	TP	TP	FP
b0078	ilvH	TP	TP	TP	TP	TP	FP	TP	TP	TP	FP	TP	TP	FP	TP	TP	TP	TP	TP	TP	TP	TP	FP	TP	TP	TP	TP	TP	TP	TP	TP
b0114	aceE	TP	TP	TP	FP	TP	TP	TP	TP	TP	TP	TP	TP	TP	TP	TP	TP	TP	TP	TP	TP	TP	TP	TP	TP	TP	TP	TP	TP	TP	TP
b0115	aceF	TP	TP	FP	FP	TP	TP	TP	FP	TP	TP	TP	TP	TP	TP	TP	TP	TP	TP	TP	TP	TP	FP	TP	FP	FP	TP	TP	TP	TP	TP
b0118	acnB	FP	TP	TP	FP	FP	TP	FP	TP	TP	TP	TP	FP	FP	TP	TP	TP	FP	TP	TP	TP	TP	TP	TP	TP	FP	TP	TP	TP	TP	TP
b0121	speE	TP	FP	TP	TP	TP	TP	TP	TP	TP	FP	TP	TP	FP	TP	TP	TP	TP	TP	TP	TP	TP	TP	TP	TP	TP	TP	TP	TP	TP	TP
b0200	gmhB	TP	TP	TP	TP	TP	TP	TP	TP	TP	TP	TP	TP	TP	TP	TP	TP	TP	TP	TP	TP	TP	TP	TP	TP	TP	FP	TP	TP	TP	TP
b0418	pgpA	TP	FP	TP	TP	TP	FP	TP	TP	FP	FP	TP	FP	FP	TP	TP	TP	TP	FP	TP	TP	FP	TP	TP	FP	FP	FP	TP	TP	FP	FP
b0419	yajO	TP	TP	TP	FP	TP	TP	TP	TP	TP	TP	TP	TP	TP	TP	TP	TP	TP	TP	TP	TP	TP	TP	TP	TP	TP	TP	TP	TP	TP	TP
b0429	cyoD	TP	TP	TP	FP	TP	TP	TP	TP	TP	TP	TP	TP	TP	TP	TP	TP	TP	TP	TP	TP	TP	TP	TP	TP	TP	TP	TP	TP	TP	TP
b0430	cyoC	TP	TP	TP	FP	TP	TP	TP	TP	TP	TP	TP	TP	TP	TP	TP	TP	TP	TP	TP	TP	TP	TP	TP	TP	TP	TP	TP	TP	TP	TP
b0432	cyoA	FP	TP	TP	FP	TP	TP	TP	TP	TP	TP	TP	TP	TP	TP	TP	TP	TP	TP	TP	TP	TP	TP	TP	TP	TP	TP	TP	TP	TP	TP
b0512	allB	TP	TP	TP	TP	TP	TP	TP	TP	TP	TP	TP	TP	TP	TP	TP	TP	TP	TP	TP	TP	TP	TP	TP	TP	FP	TP	TP	TP	TP	TP
b0592	fepB	TP	TP	TP	TP	TP	TP	TP	TP	TP	TP	TP	TP	TP	TP	TP	TP	TP	TP	TP	TP	TP	TP	TP	TP	FP	TP	TP	TP	TP	TP
b0596	entA	TP	TP	TP	TP	FP	TP	TP	TP	TP	TP	TP	TP	TP	TP	TP	TP	TP	TP	TP	TP	TP	FP	TP	TP	TP	TP	TP	TP	TP	TP
b0677	nagA	TP	TP	TP	FP	TP	TP	TP	TP	TP	TP	TP	TP	TP	TP	TP	TP	TP	TP	TP	TP	TN	TP	TP	TP	TP	TP	TP	TP	TP	TP
b0688	pgm	TP	TP	FP	FP	TP	TP	TP	TP	TP	TP	TP	TP	TP	TP	FP	TP	TP	TP	TP	TP	TP	TP	TP	TP	TP	TP	TP	TP	TP	TP
b0720	gltA	FP	FP	FP	FP	FP	FP	FP	FP	FP	FP	FP	FP	FP	FP	FP	FP	FP	FP	FP	FP	FP	FP	FP	TP	FP	FP	FP	FP	FP	FP
b0722	sdhD	FP	TP	FP	FP	TP	TP	FP	FP	FP	TP	TP	TP	FP	TP	TP	TP	FP	TP	TP	TP	TP	FP	TP	TP	FP	TP	FP	TP	TP	TP
b0723	sdhA	FP	TP	FP	FP	TP	FP	TP	TP	FP	FP	TP	FP	FP	TP	FP	TP	TP	TP	TP	TP	FP	FP	TP	TP	TP	TP	TP	FP	TP	TP
b0728	sucC	FP	TP	FP	FP	TP	TP	TP	TP	TP	TP	TP	TP	FP	TP	TP	TP	TP	TP	TP	TP	TP	FP	TP	TP	FP	TP	TP	TP	TP	TP
b0759	galE	TP	TP	TP	TP	TP	TP	TP	TN	FP	TP	TP	TP	TP	TP	TP	TP	TP	TP	TP	FP	TP	TP	TP	TP	TP	TP	TP	TP	TP	TP
b0844	ybjI	TP	TP	TP	FP	TP	TP	TP	TP	TP	TP	TP	TP	TP	TP	TP	TP	TP	TP	TP	TP	TP	TP	TP	TP	TP	TP	TP	TP	TP	TP
b0861	artM	TP	TP	TP	TP	TP	TP	TP	TP	TP	TP	TP	TP	TP	TP	TP	TP	TP	FP	TP	TP	TP	TP	TP	TP	TP	TP	TP	TP	TP	TP
b0904	focA	TP	TP	TP	TP	TP	TP	TP	TP	TP	TP	FP	TP	TP	TP	TP	TP	TP	TP	TP	FP	TP	TP	TP	TP	TP	TP	TP	TP	TP	TP
b0907	serC	FP	FP	FP	TP	FP	FP	FP	FP	FP	FP	FP	FP	FP	FP	FP	FP	FP	FP	FP	FP	FP	FP	FP	FP	FP	FP	FP	FP	TP	FP
b0921	cmoM	TP	TP	TP	TP	TP	TP	TP	TP	TP	TP	TP	TP	TP	TP	TP	TP	TP	TP	TP	TP	TP	TP	TP	TP	TP	TP	TP	FP	TP	TP
b1008	rutE	TP	TP	TP	FP	TP	TP	TP	TP	TP	TP	TP	TP	TP	TP	TP	TP	TP	TP	TP	TP	TP	TP	TP	TP	TP	TP	TP	TP	TP	TP
b1011	rutB	FP	TP	TP	FP	TP	TP	TP	TP	TP	TP	TP	TP	TP	TP	TP	TP	TP	TP	TP	TP	TP	TP	TP	TP	TP	TP	TP	TP	TP	TP
b1101	ptsG	TP	TP	TP	TP	TP	TP	TP	TP	TP	TP	TP	FP	TP	TP	TP	TP	TP	TP	TP	TP	TP	TP	TP	TP	TP	TP	TP	TP	TP	TP
b1103	hinT	TP	TP	TP	TP	TP	TP	TP	TP	TP	TP	TP	TP	TP	TP	FP	TP	TP	TP	TP	TP	TP	TP	TP	TP	TP	TP	TP	FP	TP	TP
b1127	pepT	TP	TP	TP	TP	TP	TP	TP	TP	TP	TP	TP	TP	TP	TP	TP	TP	TP	TP	TP	TP	TP	FP	TP	TP	TP	TP	TP	TP	TP	TP
b1136	icd	FP	FP	TP	FP	FP	FP	FP	FP	FP	FP	FP	FP	FP	FP	FP	FP	FP	FP	FP	FP	FP	FP	FP	FP	FP	FP	FP	FP	FP	FP
b1189	dadA	TP	TP	TP	FP	TP	TP	TP	TP	TP	TP	TP	TP	TP	TP	FP	TP	TP	TP	TP	TP	TP	TP	TP	TP	TP	TP	TP	TP	TP	TP
b1190	dadX	TP	TP	TP	TP	TP	TP	TP	TP	TP	TP	TP	TP	TP	TP	FP	TP	TP	TP	TP	TP	TP	TP	TP	TP	TP	TP	TP	TP	TP	TP
b1192	ldcA	TP	TP	TP	FP	TP	TP	TP	TP	TP	TP	TP	TP	FP	TP	TP	TP	TP	FP	TP	FP	TP	TP	TP	TP	TP	TP	TP	FP	TP	FP
b1193	emtA	TP	TP	TP	FP	TP	TP	TP	FP	TP	TP	TP	TP	TP	TP	TP	TP	TP	FP	TP	TP	TP	TP	TP	TP	TP	TP	TP	TP	TP	FP
b1223	narK	TP	TP	TP	TP	TP	TP	TP	TP	TP	TP	TP	TP	TP	TP	TP	TP	TP	FP	TP	TP	TP	TP	TP	TP	TP	TP	TP	TP	TP	TP
b1232	purU	TP	TP	TP	TP	TP	TP	TP	TP	TP	TP	TP	TP	TP	TP	FP	TP	TP	TP	TP	TP	TP	TP	TP	TP	TP	TP	TP	TP	TP	TP
b1253	yciA	TP	TP	TP	FP	TP	TP	TP	TP	TP	TP	TP	TP	TP	TP	TP	TP	TP	TP	TP	TP	TP	TP	TP	TP	TP	TP	TP	TP	TP	TP
b1285	pdeR	TP	TP	TP	FP	TP	TP	TP	TP	TP	TP	TP	TP	TP	TP	TP	TP	TP	TP	TP	TP	TP	TP	TP	TP	TP	TP	TP	TP	TP	TP
b1297	puuA	TP	TP	TP	TP	FP	TP	TP	TP	FP	TP	TP	TP	TP	TP	TP	TP	TP	TP	TP	TP	TP	TP	TP	TP	TP	TP	TP	TP	TP	TP
b1400	paaY	TP	TP	TP	FP	TP	TP	TP	TP	TP	TP	TP	TP	TP	TP	TP	TP	TP	TP	TP	TP	TP	TP	TP	TP	TP	TP	TP	TP	TP	TP
b1415	aldA	TP	TP	TP	TP	TP	FN	TP	TP	TP	TP	TP	TP	TP	TP	FP	TP	TP	TP	TP	TP	TP	TP	TP	TP	TP	TP	TP	TP	TP	TP
b1449	curA	TP	TP	TP	FP	TP	TP	TP	TP	TP	TP	TP	TP	TP	TP	TP	TP	TP	TP	TP	TP	TP	TP	TP	TP	TP	TP	TP	TP	TP	TP
b1511	lsrK	TP	FP	FP	FP	FP	TP	FP	TP	TP	TP	TP	FP	TP	TP	FP	TP	FP	FP	FP	FP	FP	TP	TP	TP	FP	FP	TP	TP	TP	FP
b1702	ppsA	TP	TP	TP	TP	TP	TP	TP	TP	TP	TP	TP	TP	TP	TP	FP	FP	TP	TP	TP	TP	TP	FP	FP	TP	TP	TP	TP	TP	TP	TP
b1727	hxpB	TP	TP	TP	TP	TP	TP	TP	TP	TP	TP	FP	TP	TP	TP	TP	TP	TP	TP	TP	TP	TP	TP	TP	TP	TP	TP	TP	TP	TP	TP
b1818	manY	TP	TP	TP	TP	TP	TP	TP	TP	TP	TP	FP	TP	TP	TP	TP	TP	TP	TP	TP	TN	TP	TP	TP	TP	TP	TP	TP	TP	TP	TP
b1819	manZ	TP	TP	TP	TP	TP	TP	TP	TP	TP	TP	FP	TP	TP	TP	TP	TP	TP	TP	TP	TN	TP	TP	TP	TP	TP	TP	TP	TP	TP	TP
b1850	eda	TP	TP	TP	TP	TP	TP	TP	TP	TN	FP	TP	TP	TN	TP	TP	TP	TP	TP	TP	TP	TP	TP	TP	TP	TP	TP	TP	TP	TP	TP
b1851	edd	TP	TP	TP	TP	TP	TP	TP	TP	TP	FP	TP	TP	TP	TP	TP	TP	TP	TP	TP	TP	TP	TP	TP	TP	TP	TP	TP	TP	TP	TP
b1961	dcm	TP	TP	TP	TP	TP	TP	TP	TP	TP	TP	FP	TP	TP	TP	TP	TP	TP	TP	TP	TP	TP	TP	TP	TP	FP	TP	TP	TP	TP	TP
b2148	mglC	TP	TP	TP	TP	TP	TP	TP	FP	TP	TP	TP	TP	TP	TP	TP	TP	TP	TP	TP	TP	TP	TP	TP	TP	TP	TP	TP	TP	TP	TP
b2149	mglA	TP	TP	TP	TP	TP	TP	TP	FP	TP	TP	TP	TP	TP	TP	TP	TP	TP	TP	TP	TP	TP	TP	TP	TP	TP	TP	TP	TP	TP	TP
b2167	fruA	TP	TP	TP	TP	FP	TP	TP	TP	TP	TP	TP	TP	TP	TP	TP	TP	TP	TP	TP	TP	TP	TP	TP	TP	TP	TP	TP	TP	TP	TP
b2168	fruK	TP	TP	TP	FP	FP	TP	TP	TP	TP	TP	TP	TP	TP	TP	TP	FP	TP	TP	TP	TP	TP	FP	FP	TP	TP	TP	TP	TP	TP	TP
b2169	fruB	TP	TP	TP	TP	FP	TP	TP	TP	TP	TP	TP	TP	TP	TP	TP	TP	TP	TP	TP	TP	TP	TP	TP	TP	TP	TP	TP	TP	TP	TP
b2296	ackA	FP	TP	TP	TP	TP	TP	TP	TP	TP	TP	TP	TP	TP	TP	TP	TP	TP	TP	TP	TP	TP	TP	TP	TP	TP	TP	TP	TP	TP	TP
b2318	truA	FP	FP	FP	FP	TP	FP	TP	TP	FP	FP	TP	FP	FP	TP	FP	TP	FP	FP	FP	TP	FP	TP	TP	FP	FP	TP	TP	TP	TP	FP
b2414	cysK	FP	TP	FP	TP	TP	TP	TP	FP	FP	TP	FP	FP	TP	TP	TP	TP	FP	TP	TP	FP	FP	TP	TP	FP	FP	TP	FP	FP	TP	FP
b2416	ptsI	TP	TP	TP	TP	TN	TP	TP	TP	TP	TP	TN	FP	TP	FP	TP	TP	TP	FP	TN	TN	TN	TP	TP	TP	TP	TN	TP	TP	FP	TP
b2417	crr	TP	TP	TP	TP	TP	TP	FP	TP	TP	TP	TP	TP	TP	TP	TP	TP	FP	TP	TP	TP	TP	TP	TP	TP	FP	TP	TP	TP	TP	TP
b2431	yfeX	TP	TP	TP	TP	TP	TP	TP	TP	TP	TP	TP	TP	TP	TP	TP	TP	TP	FP	TP	TP	TP	TP	TP	TP	TP	TP	TP	TP	TP	TP
b2441	eutB	TP	TP	TP	TP	TP	TP	TP	TP	TP	TP	TP	TP	TP	TP	FP	TP	TP	TP	TP	TP	TP	TP	TP	TP	TP	TP	TP	TP	TP	TP
b2500	purN	TP	TP	TP	TP	TP	TP	TP	TP	TP	TP	TP	TP	TP	TP	TP	TP	TP	FP	TP	TP	TP	TP	TP	TP	TP	TP	TP	TP	TP	TP
b2508	guaB	FP	FP	FP	FP	FP	FP	FP	FP	FP	FP	FP	FP	FP	FP	FP	FP	FP	FP	FP	FP	FP	FP	FP	FP	FP	FP	FP	FP	FP	FP
b2551	glyA	FP	FP	FP	FP	FP	FP	FP	FP	FP	FP	FP	FP	FP	FP	FP	FP	FP	FP	FP	FP	FP	FP	FP	FP	FP	FP	FP	FP	FP	FP
b2682	ygaZ	TP	TP	TP	TP	TP	TP	TP	TP	TP	TP	TP	TP	TP	FP	TP	TP	TP	TP	TP	TP	TP	TP	TP	TP	TP	TP	TP	TP	TP	TP
b2702	srlA	TP	TP	TP	TP	TP	TP	TP	TP	TP	TP	TP	TP	TP	TP	TP	TP	TP	TP	TP	TP	TP	TP	TP	TP	TP	FP	TP	TP	TP	TP
b2703	srlE	TP	TP	TP	TP	TP	TP	TP	TP	TP	TP	TP	TP	TP	TP	TP	TP	TP	TP	TP	TP	TP	TP	TP	TP	TP	FP	TP	TP	TP	TP
b2784	relA	TP	TP	TP	TP	TP	TP	TP	TP	TP	TP	TP	TP	TP	TP	FP	TP	TP	TP	TP	TP	TP	TP	TP	TP	TP	TP	TP	TP	TP	TP
b2789	gudP	TP	TP	TP	TP	TP	TP	TP	TP	TP	TP	TP	TP	TP	TP	TP	TP	TP	TP	TP	TP	TP	TP	TP	TP	FP	TP	TP	TP	TP	TP
b2804	fucU	TP	TP	TP	TP	TP	FP	TP	TP	TP	TP	TP	TP	TP	TP	TP	TP	TP	TP	TP	TP	TP	TP	TP	TP	TP	TP	TP	TP	TP	TP
b2830	rppH	TP	FP	TP	TP	TP	TP	TP	TP	TP	TP	FP	TP	TP	TP	TP	TP	TP	TP	TP	TP	TP	TP	TP	TP	FP	TP	TP	TP	TP	TP
b2913	serA	FP	FP	FP	FP	FP	FP	FP	FP	FP	FP	FP	FP	FP	FP	FP	FP	FP	FP	FP	FP	FP	FP	FP	FP	FP	FP	FP	FP	FP	FP
b2935	tktA	TP	TP	TP	TP	TP	TP	TP	TP	TP	TP	TP	TP	TP	TP	TP	TP	TP	TP	TP	TP	TP	TP	TP	TP	TP	TP	TP	TP	TP	FP
b2964	nupG	TP	TP	TP	TP	TP	TP	TP	TP	TP	TP	TP	TP	TP	TP	TP	TP	TP	TP	TP	TP	TP	TP	TP	TP	TP	TP	TP	FP	TP	TP
b3006	exbB	TP	TP	TP	FP	FP	FP	TP	FP	FP	FP	FP	FP	FP	FP	FP	TP	TP	FP	TP	FP	FP	TP	TP	TP	TP	FP	TP	TP	FP	FP
b3008	metC	FP	FP	FP	FP	FP	FP	FP	FP	FP	FP	FP	FP	FP	FP	FP	FP	FP	FP	FP	FP	FP	FP	FP	TP	FP	FP	FP	FP	FP	FP
b3125	garR	TP	TP	TP	TP	TP	TP	TP	TP	TP	TP	TP	TP	TP	TP	TP	TP	TP	TP	TP	TP	TP	TP	TP	TP	FP	TP	TP	TP	TP	TP
b3128	garD	TP	TP	TP	TP	TP	TP	TP	TP	TP	TP	TP	TP	TP	TP	TP	TP	TP	TP	TP	TP	TP	TP	TP	TP	TP	TP	TP	FP	TP	TP
b3222	nanK	TP	TP	TP	TP	TP	TP	TP	TP	TP	TP	TP	TP	TP	TP	FP	TP	TP	TP	TP	TP	TP	TP	TP	TP	TP	TP	TP	TP	TP	TP
b3281	aroE	FP	FP	FP	FP	FP	FP	FP	FP	FP	FP	FP	FP	FP	FP	FP	FP	FP	FP	FP	FP	FP	FP	FP	FP	FP	FP	FP	FP	FP	FP
b3345	tusD	TP	TP	TP	TP	TP	TP	TP	FP	TP	TP	TP	TP	TP	TP	TP	TP	TP	TP	TP	TP	TP	TP	TP	TP	TP	TP	TP	TP	TP	TP
b3386	rpe	TP	FP	TP	TP	FP	TP	FP	FP	TP	FP	FP	FP	TP	FP	TP	FP	TP	FP	FP	FP	FP	FP	TP	TP	FP	FP	TP	TP	FP	FP
b3415	gntT	TP	TP	TP	TP	TP	TP	TP	TP	TP	FP	TP	TP	TP	TP	TP	TP	TP	TP	TP	TP	TP	TP	TP	TP	TP	TP	TP	TP	TP	TP
b3426	glpD	TP	TP	TP	TP	TP	TP	TP	TP	TP	TP	TP	TP	TP	FP	TP	TP	TP	TP	TP	TP	TP	TP	TP	TP	TP	TP	TP	TP	TP	TP
b3470	tusA	TP	TP	TP	TP	TP	TP	TP	TP	TP	TP	TP	FP	TP	TP	TP	TP	TP	TP	TP	TP	TP	TP	TP	TP	TP	TP	TP	TP	TP	TP
b3567	xylG	TP	TP	TP	TP	TP	TP	TP	TP	TP	TP	TP	TP	TP	TP	TP	TP	TP	TP	TP	TP	TP	TP	TP	TP	TP	TP	TP	TP	TP	FP
b3599	mtlA	TP	TP	TP	TP	TP	TP	TP	TP	TP	TP	TP	TP	TP	TP	TP	TP	TP	TP	FP	TP	TP	TP	TP	TP	TP	TP	TP	TP	TP	TP
b3600	mtlD	TP	TP	TP	TP	TP	TP	TP	TP	TP	TP	TP	TP	TP	TP	TP	TP	TP	TP	TN	TP	TP	TP	TP	TP	TP	FP	TP	TP	TP	TP
b3603	lldP	TP	TP	TP	TP	TP	TP	TP	TP	TP	TP	TP	TP	TP	TP	TP	FP	TP	TP	TP	TP	TP	TP	TP	TP	TP	TP	TP	TP	TP	TP
b3610	grxC	TP	TP	TP	TP	TP	TP	TP	TP	TP	TP	TP	TP	TP	TP	FP	TP	TP	TP	TP	TP	TP	TP	TP	TP	TP	TP	TP	FP	TP	TP
b3620	waaF	TP	TP	TP	TP	TP	TP	FP	TP	TP	TP	TP	TP	TP	TP	TP	TP	TP	TP	TP	TP	TP	TP	TP	TP	TP	TP	TP	TP	TP	TP
b3624	waaZ	TP	TP	TP	TP	TP	TP	TP	TP	TP	TP	TP	TP	TP	TP	TP	TP	TP	TP	TP	TP	TP	TP	TP	TP	TP	TP	TP	FP	TP	TP
b3671	ilvB	FP	TP	TP	TP	TP	TP	TP	TP	TP	TP	TP	TP	TP	TP	TP	TP	TP	TP	TP	TP	TP	TP	TP	TP	TP	TP	TP	TP	TP	TP
b3733	atpG	FN	TP	TP	FP	TP	TP	TP	TP	TP	TP	TP	TP	TP	TP	TP	TP	TP	TP	TP	TP	TP	TP	TP	TP	TP	TP	TP	TP	TP	TP
b3772	ilvA	FP	FP	FP	FP	FP	FP	FP	FP	FP	FP	FP	FP	FP	FP	FP	FP	FP	FP	FP	FP	FP	FP	FP	FP	FP	FP	FP	FP	FP	FP
b3791	wecE	TP	TP	FP	TP	TP	TP	TP	TP	TP	TP	TP	TP	TP	TP	TP	TP	TP	TP	TP	FP	TP	TP	TP	TP	TP	TP	TP	TP	TP	TP
b3824	rhtB	TP	TP	TP	TP	FP	TP	TP	TP	TP	TP	TP	TP	TP	TP	TP	TP	TP	TP	TP	TP	TP	TP	TP	TP	TP	TP	TP	TP	TP	TP
b3829	metE	FP	FP	FP	FP	FP	FP	FP	FP	FP	FP	FP	FP	FP	FP	FP	FP	FP	FP	FP	FP	FP	FP	FP	FP	FP	FP	FP	FP	FP	FP
b3926	glpK	TP	TP	TP	TP	TP	TP	TP	TP	TP	TP	TP	TP	TP	FP	TP	TP	TP	TP	TP	TP	TP	TP	TP	TP	TP	TP	TP	TP	TP	TP
b3956	ppc	TP	FP	TP	FP	FP	FP	TP	FP	FP	FP	FP	FP	FP	FP	FP	FP	TP	FP	FP	FP	FP	FP	FP	TP	FP	FP	TP	FP	FP	FP
b4014	aceB	FP	TP	TP	TP	TP	TP	TP	TP	TP	TP	TP	TP	TP	TP	TP	TP	TP	TP	TP	TP	TP	TP	TP	TP	TP	TP	TP	TP	TP	TP
b4025	pgi	FP	FP	FP	FP	TP	FP	FP	TP	FP	FP	TP	FP	FP	FP	FP	FP	FP	FP	FP	FP	FP	FP	TP	TP	FP	FP	FP	TP	TP	TP
b4032	malG	TP	TP	TP	TP	TP	TP	TP	TP	TP	TP	TP	TP	TP	TP	TP	TP	TP	FP	TP	TP	TP	TP	TP	TP	TP	TP	TP	TP	TP	TP
b4034	malE	TP	TP	TP	TP	TP	TP	TP	TP	TP	TP	TP	TP	TP	TP	TP	TP	TP	FP	TP	TP	TP	TP	TP	TP	TP	TP	TP	TP	TP	TP
b4035	malK	TP	TP	TP	TP	TP	TP	TP	TP	TP	TP	TP	TP	TP	TP	TP	TP	TP	FP	TP	TP	TP	TP	TP	TP	TP	TP	TP	TP	TP	TP
b4069	acs	FP	TP	TP	TP	TP	TP	TP	TP	TP	TP	TP	TP	TP	TP	TP	TP	TP	TP	TP	TP	TP	TP	TP	TP	TP	TP	TP	TP	TP	TP
b4208	cycA	TP	TP	TP	FP	TP	TP	TP	TP	TP	TP	TP	TP	TP	TP	FN	TP	TP	TP	TP	TP	TP	TP	TP	TP	TP	TP	TP	TP	TP	TP
b4232	fbp	FP	TP	FP	FP	TP	FP	FP	TP	FP	TP	TP	TP	FP	FP	FP	FP	FP	TP	TP	TP	TP	FP	FP	TP	FP	TP	FP	FP	TP	TP
b4268	idnK	TP	TP	TP	TP	TP	TP	TP	TP	TP	FP	TP	TP	TP	TP	TP	TP	TP	TP	TP	TP	TP	TP	TP	TP	TP	TP	TP	TP	TP	TP
b4382	deoA	TP	TP	TP	TP	TP	TP	TP	TP	TP	TP	TP	TP	TP	TP	TP	TP	TP	TP	TP	TP	TP	TP	TP	TP	TP	TP	TP	FP	TP	TP
b4383	deoB	TP	FP	TP	TP	TP	TP	TP	TP	TP	TP	TP	TP	TP	TP	TP	TP	TP	TP	TP	TP	TP	TP	TP	TP	TP	TP	TP	TN	TP	TP
b4384	deoD	TP	FP	TP	TP	TP	TP	TP	TP	TP	TP	TP	TP	TP	TP	TP	TP	TP	TP	TP	TP	TP	TP	TP	TP	TP	TP	TP	TP	TP	TP
b0004	thrC	TN	TN	TN	TN	TN	TN	TN	TN	TN	TN	FN	TN	FN	TN	TN	TN	TN	TN	TN	TN	TN	TN	TN	TN	TN	TN	TN	TN	FN	TN
b0026	ileS	FN	FN	FN	FN	FN	FN	FN	FN	FN	FN	FN	FN	FN	FN	FN	FN	FN	FN	FN	FN	FN	FN	FN	FN	FN	FN	FN	FN	FN	FN
b0032	carA	TN	TN	TN	TN	TN	TN	TN	TN	TN	TN	TN	TN	TN	TN	FN	TN	TN	TN	TN	TN	TN	FN	TN	TN	TN	TN	TN	TN	TN	TN
b0052	pdxA	TN	FN	TN	TN	TN	TN	TN	TN	TN	TN	FN	TN	TN	TN	TN	TN	TN	TN	TN	TN	TN	TN	TN	FN	TN	TN	TN	FN	FN	TN
b0103	coaE	FN	FN	FN	FN	FN	FN	FN	FN	FN	FN	FN	FN	FN	FN	FN	FN	FN	FN	FN	FN	FN	FN	FN	FN	FN	FN	FN	FN	FN	FN
b0109	nadC	TN	TN	TN	FN	TN	TN	TN	TN	TN	TN	TN	TN	TN	TN	FN	TN	TN	TN	TN	TN	TN	TN	TN	TN	TN	TN	TN	TN	TN	TN
b0131	panD	FN	FN	FN	FN	FN	FN	FN	FN	FN	FN	FN	FN	FN	FN	FN	FN	FN	FN	FN	FN	FN	FN	FN	FN	FN	FN	FN	FN	FN	FN
b0133	panC	FN	TN	FN	FN	TN	FN	FN	FN	FN	FN	FN	FN	TN	FN	FN	FN	FN	TN	FN	FN	FN	FN	FN	TN	FN	FN	FN	FN	FN	FN
b0134	panB	FN	TN	FN	FN	FN	FN	FN	FN	FN	TN	FN	FN	TN	FN	FN	FN	FN	FN	FN	FN	FN	FN	FN	TN	FN	FN	FN	FN	FN	FN
b0159	mtn	FN	FN	FN	FN	FN	FN	FN	FN	FN	FN	FN	FN	FN	FN	FN	FN	FN	FN	FN	FN	FN	FN	FN	FN	TN	FN	FN	FN	FN	FN
b0423	thiI	TN	TN	TN	TN	TN	TN	TN	TN	TN	TN	TN	TN	TN	TN	TN	TN	TN	TN	TN	TN	TN	TN	TN	TN	TN	TN	TN	FN	TN	TN
b0678	nagB	TP	TP	TP	TP	TP	TP	TP	TP	TP	TP	TN	TP	TP	TP	TP	TP	TP	TP	TP	TP	FN	TP	TP	TP	TP	TP	TP	TP	TP	TP
b0750	nadA	TN	TN	TN	TN	TN	TN	TN	TN	TN	TN	TN	TN	TN	TN	FN	TN	TN	TN	TN	TN	TN	TN	TN	TN	TN	TN	FN	TN	TN	TN
b0774	bioA	FN	FN	FN	FN	FN	FN	FN	FN	FN	FN	FN	FN	FN	FN	FN	FN	FN	FN	FN	FN	FN	FN	FN	FN	FN	FN	FN	FN	FN	FN
b0775	bioB	FN	FN	TN	FN	FN	FN	FN	FN	FN	FN	FN	TN	TN	FN	FN	FN	FN	TN	FN	FN	FN	FN	FN	FN	FN	FN	FN	FN	FN	TN
b0776	bioF	FN	FN	FN	FN	FN	FN	FN	FN	FN	FN	FN	FN	FN	FN	FN	FN	FN	FN	FN	FN	FN	FN	FN	FN	FN	FN	FN	FN	FN	FN
b0777	bioC	FN	FN	FN	FN	FN	FN	FN	FN	FN	FN	FN	FN	FN	FN	FN	FN	FN	FN	FN	FN	FN	FN	FN	FN	FN	FN	FN	FN	FN	FN
b0778	bioD	FN	FN	FN	FN	FN	FN	FN	FN	FN	FN	FN	FN	FN	FN	FN	FN	FN	FN	FN	FN	FN	FN	FN	FN	FN	FN	FN	FN	FN	FN
b0945	pyrD	FN	FN	TN	FN	TN	TN	TN	FN	TN	TN	FN	TN	TN	TN	FN	FN	TN	TN	TN	TN	TN	TN	TN	FN	TN	TN	TN	FN	TN	TN
b1062	pyrC	TN	TN	TN	TN	TN	TN	TN	FN	TN	TN	TN	TN	TN	TN	FN	TN	TN	TN	TN	TN	TN	TN	TN	TN	TN	TN	TN	FN	TN	TN
b1096	pabC	FN	FN	FN	FN	FN	FN	FN	FN	FN	FN	FN	FN	FN	FN	FN	FN	FN	FN	FN	FN	FN	FN	FN	FN	FN	FN	FN	FN	FN	FN
b1262	trpC	FN	FN	FN	FN	FN	FN	FN	FN	FN	FN	FN	FN	FN	FN	FN	FN	FN	FN	FN	FN	FN	FN	FN	FN	FN	FN	FN	FN	FN	FN
b1263	trpD	FN	FN	TN	TN	TN	TN	TN	FN	TN	TN	TN	TN	TN	FN	TN	TN	TN	TN	TN	TN	TN	TN	TN	FN	TN	TN	TN	FN	TN	TN
b1264	trpE	FN	FN	TN	TN	TN	TN	FN	FN	TN	TN	TN	TN	TN	TN	TN	TN	TN	TN	TN	TN	TN	TN	TN	TN	TN	TN	TN	FN	TN	TN
b1638	pdxH	FN	FN	FN	FN	FN	FN	FN	FN	FN	FN	FN	FN	FN	FN	FN	FN	FN	FN	FN	FN	FN	FN	FN	FN	FN	FN	FN	FN	FN	FN
b1812	pabB	FN	FN	FN	FN	FN	FN	FN	FN	FN	FN	FN	FN	FN	FN	FN	FN	FN	FN	FN	FN	FN	FN	FN	FN	FN	FN	FN	FN	FN	FN
b1817	manX	TP	TP	TP	TP	TP	TP	TP	TP	TP	TP	TP	TP	TP	TP	TP	TP	TP	TP	TP	FN	TP	TP	TP	TP	TP	TP	TP	TP	TP	TP
b2020	hisD	TN	TN	TN	TN	TN	TN	TN	TN	TN	TN	TN	TN	TN	TN	TN	FN	TN	TN	TN	TN	TN	TN	TN	TN	TN	TN	TN	TN	TN	TN
b2023	hisH	TN	TN	FN	TN	TN	TN	TN	TN	TN	TN	TN	TN	TN	TN	TN	TN	TN	TN	TN	FN	TN	TN	TN	FN	TN	TN	TN	TN	TN	TN
b2312	purF	FN	FN	FN	FN	FN	FN	FN	FN	FN	FN	FN	FN	FN	FN	FN	FN	FN	FN	FN	FN	FN	FN	FN	FN	FN	FN	FN	FN	FN	FN
b2388	glk	TP	TP	TP	TP	TP	TP	TP	TP	TP	TP	TP	TP	TP	TP	TP	TP	TP	FN	TP	TP	TP	TP	TP	TP	TP	TP	TP	TP	TP	TP
b2415	ptsH	TP	TP	TP	TP	TP	TP	TP	TP	TP	TP	FN	TP	TP	TP	TP	TP	TP	TP	FN	FN	FN	TP	TP	TP	TP	FN	TP	TP	TP	TP
b2530	iscS	FN	FN	FN	FN	FN	FN	FN	FN	FN	FN	FN	FN	FN	FN	FN	FN	FN	FN	FN	FN	FN	FN	FN	FN	FN	FN	FN	FN	FN	FN
b2564	pdxJ	TN	FN	TN	TN	TN	TN	FN	TN	TN	TN	TN	TN	TN	TN	TN	TN	TN	TN	TN	TN	TN	TN	TN	FN	TN	TN	TN	TN	TN	TN
b2587	kgtP	TP	TP	FN	TP	TP	TP	TP	TP	TP	TP	TP	TP	TP	TP	TP	TP	TP	TP	TP	TP	TP	TP	TP	TP	TP	TP	TP	TP	TP	TP
b2599	pheA	TN	TN	TN	TN	TN	TN	TN	TN	TN	TN	TN	TN	TN	TN	TN	TN	TN	TN	TN	TN	TN	FN	TN	TN	TN	TN	TN	TN	TN	TN
b2697	alaS	FN	FN	FN	FN	FN	FN	FN	FN	FN	FN	FN	FN	FN	FN	FN	FN	FN	FN	FN	FN	FN	FN	FN	FN	FN	FN	FN	FN	FN	FN
b2750	cysC	TN	TN	TN	TN	TN	TN	TN	FN	TN	TN	TN	TN	TN	TN	TN	FN	TN	TN	TN	TN	TN	TN	TN	TN	TN	TN	TN	FN	TN	TN
b2752	cysD	TN	TN	TN	TN	TN	TN	TN	TN	TN	TN	TN	TN	TN	TN	FN	FN	TN	TN	TN	TN	TN	TN	TN	TN	TN	TN	TN	TN	TN	TN
b2906	ubiI	FN	FN	FN	TN	FN	FN	FN	FN	FN	FN	FN	FN	FN	FN	FN	FN	FN	FN	FN	FN	FN	FN	FN	FN	FN	FN	FN	FN	FN	FN
b3040	zupT	FN	FN	FN	FN	FN	FN	FN	FN	FN	FN	FN	FN	FN	FN	FN	FN	FN	FN	FN	FN	FN	FN	FN	FN	FN	FN	FN	FN	FN	FN
b3172	argG	TN	TN	TN	TN	TN	TN	TN	TN	TN	TN	TN	TN	TN	TN	TN	TN	TN	TN	TN	TN	TN	TN	TN	FN	TN	TN	TN	TN	TN	TN
b3176	glmM	FN	FN	FN	FN	FN	FN	FN	FN	FN	FN	FN	TN	FN	FN	TN	FN	FN	TN	TN	TN	FN	FN	FN	FN	FN	TN	FN	FN	FN	TN
b3177	folP	FN	FN	FN	FN	FN	FN	FN	FN	FN	FN	FN	TN	FN	FN	FN	FN	FN	FN	FN	FN	FN	FN	FN	FN	FN	FN	FN	FN	FN	FN
b3198	kdsC	FN	FN	FN	FN	FN	FN	FN	FN	FN	FN	FN	FN	FN	FN	FN	FN	FN	FN	FN	FN	FN	FN	FN	FN	FN	FN	FN	FN	FN	FN
b3201	lptB	FN	FN	FN	FN	FN	FN	FN	FN	FN	FN	FN	FN	FN	FN	FN	FN	FN	FN	FN	FN	FN	FN	FN	FN	FN	FN	FN	FN	FN	FN
b3360	pabA	FN	FN	FN	FN	FN	FN	FN	FN	FN	FN	FN	FN	FN	FN	FN	FN	FN	FN	FN	FN	FN	FN	FN	FN	FN	FN	FN	FN	FN	FN
b3368	cysG	TN	TN	TN	TN	TN	TN	TN	TN	TN	TN	TN	TN	TN	TN	TN	TN	TN	TN	TN	TN	TN	TN	TN	FN	TN	TN	TN	TN	TN	TN
b3412	bioH	FN	FN	FN	FN	FN	FN	FN	FN	FN	FN	FN	FN	FN	FN	FN	FN	FN	FN	FN	FN	FN	FN	FN	FN	FN	FN	FN	FN	FN	FN
b3528	dctA	TP	TP	TP	TP	TP	TP	TP	TP	TP	TP	TP	TP	TP	TP	TP	TP	TP	TP	TP	TP	TP	FN	TP	TP	TP	TP	TP	TP	TP	TP
b3559	glyS	FN	FN	FN	FN	FN	FN	FN	FN	FN	FN	FN	FN	FN	FN	FN	FN	FN	FN	FN	FN	FN	FN	FN	FN	FN	FN	FN	FN	FN	FN
b3605	lldD	TP	TP	TP	TP	TP	FN	TP	TP	TP	TP	TP	TP	TP	TP	TP	FN	TP	TP	TP	TP	TP	TP	TP	TP	TP	TP	TP	TP	TP	TP
b3731	atpC	FN	TP	TP	TP	TP	TP	TP	TP	TP	TP	TP	TP	TP	TP	TP	TP	TP	TP	TP	TP	TP	TP	TP	TP	TP	TP	TP	TP	TP	TP
b3749	rbsA	TP	TP	TP	TP	TP	TP	TP	TP	TP	TP	TP	TP	TP	TP	TP	TP	TP	TP	TP	TP	TP	TP	TP	FN	TP	TP	TP	TP	TP	TP
b3750	rbsC	TP	TP	TP	TP	TP	TP	TP	TP	TP	TP	TP	TP	TP	TP	TP	TP	TP	TP	TP	TP	TP	TP	TP	FN	TP	TP	TP	TP	TP	TP
b3751	rbsB	TP	TP	TP	TP	TP	TP	TP	TP	TP	TP	TP	TP	TP	TP	TP	TP	TP	TP	TP	TP	TP	TP	TP	FN	TP	TP	TP	TP	TP	TP
b3771	ilvD	FN	FN	FN	FN	FN	FN	FN	FN	FN	FN	FN	FN	FN	FN	FN	FN	FN	FN	FN	FN	FN	FN	FN	FN	FN	FN	FN	FN	FN	FN
b3809	dapF	FN	FN	FN	FN	FN	FN	FN	FN	FN	FN	FN	TN	FN	FN	FN	FN	FN	FN	FN	FN	FN	FN	FN	FN	FN	FN	FN	FN	FN	FN
b3924	fpr	FN	FN	FN	FN	FN	FN	FN	FN	FN	FN	FN	FN	FN	FN	FN	FN	FN	FN	FN	FN	FN	FN	FN	FN	FN	FN	FN	FN	FN	FN
b3927	glpF	TP	TP	TP	TP	TP	TP	TP	TP	TP	TP	TP	TP	TP	FN	TP	TP	TP	TP	TP	TP	TP	TP	TP	TP	TP	TP	TP	TP	TP	TP
b3958	argC	TN	TN	TN	TN	TN	TN	TN	TN	TN	TN	TN	TN	TN	TN	TN	TN	TN	TN	TN	TN	TN	TN	TN	FN	TN	TN	TN	TN	TN	TN
b3960	argH	TN	TN	TN	TN	TN	TN	TN	TN	TN	TN	TN	TN	TN	TN	TN	TN	TN	TN	TN	TN	TN	TN	TN	FN	TN	TN	TN	TN	TN	TN
b3974	coaA	FN	FN	FN	FN	FN	FN	FN	FN	FN	FN	FN	FN	FN	FN	FN	FN	FN	FN	FN	FN	FN	FN	FN	FN	FN	FN	FN	FN	FN	FN
b3990	thiH	TN	TN	TN	FN	TN	TN	FN	TN	TN	TN	TN	TN	TN	FN	TN	TN	TN	FN	TN	TN	TN	TN	TN	FN	TN	TN	TN	FN	TN	TN
b3991	thiG	TN	TN	TN	TN	TN	TN	TN	FN	TN	TN	TN	TN	TN	TN	TN	TN	TN	TN	TN	TN	TN	TN	TN	TN	TN	TN	TN	TN	TN	TN
b3992	thiF	TN	TN	TN	TN	TN	TN	TN	TN	TN	TN	TN	TN	TN	TN	TN	TN	TN	TN	TN	TN	TN	TN	TN	TN	TN	TN	TN	FN	TN	TN
b3993	thiE	TN	TN	TN	TN	TN	TN	TN	TN	TN	TN	TN	TN	TN	TN	TN	TN	TN	TN	TN	TN	TN	TN	TN	TN	TN	TN	TN	FN	TN	TN
b3994	thiC	TN	TN	TN	TN	TN	FN	TN	TN	TN	TN	FN	TN	TN	TN	TN	TN	TN	TN	TN	TN	TN	TN	TN	TN	TN	TN	TN	FN	TN	TN
b3997	hemE	FN	FN	FN	FN	FN	FN	FN	FN	FN	FN	FN	FN	FN	FN	FN	FN	FN	FN	FN	FN	FN	FN	FN	FN	FN	FN	FN	FN	FN	FN
b4005	purD	FN	FN	FN	FN	FN	FN	FN	FN	FN	FN	FN	FN	FN	FN	FN	FN	FN	FN	FN	FN	FN	FN	FN	FN	FN	FN	FN	FN	FN	FN
b4006	purH	TN	FN	TN	TN	TN	TN	TN	TN	TN	TN	TN	TN	TN	TN	TN	TN	TN	TN	TN	TN	TN	TN	TN	TN	TN	TN	TN	TN	TN	TN
b4013	metA	TN	TN	TN	TN	TN	TN	TN	TN	TN	TN	TN	TN	TN	TN	TN	TN	TN	TN	TN	TN	TN	TN	TN	FN	TN	TN	TN	TN	TN	TN
b4039	ubiC	FN	FN	FN	FN	FN	FN	FN	FN	FN	FN	FN	FN	FN	FN	FN	FN	FN	FN	FN	FN	FN	FN	FN	FN	FN	FN	FN	FN	FN	FN
b4177	purA	FN	TP	FN	FN	FN	FN	FN	FN	FN	FN	FN	FN	FN	FN	FN	FN	FN	FN	FN	FN	FN	FN	FN	FN	FN	FN	FN	FN	FN	FN
b4244	pyrI	FN	FN	FN	FN	FN	FN	FN	FN	FN	FN	FN	FN	FN	FN	FN	FN	FN	FN	FN	FN	FN	FN	FN	FN	FN	FN	FN	FN	FN	FN
b4245	pyrB	FN	FN	FN	FN	FN	FN	TN	FN	FN	TN	FN	TN	FN	FN	FN	FN	TN	FN	TN	FN	TN	TN	FN	FN	TN	FN	TN	FN	FN	TN
b4322	uxuA	TP	TP	TP	TP	TP	TP	TP	TP	TP	TP	TP	TP	FN	TP	TP	TP	TP	TP	TP	TP	TP	TP	TP	TP	TP	TP	TP	TP	TP	TP
b4323	uxuB	TP	TP	TP	TP	TP	TP	TP	TP	TP	TP	TP	TP	FN	TP	TP	TP	TP	TP	TP	TP	TP	TP	TP	TP	TP	TP	TP	TP	TP	TP
b4407	thiS	TN	TN	TN	TN	TN	TN	TN	TN	TN	TN	TN	TN	TN	TN	TN	TN	TN	TN	TN	TN	TN	TN	TN	FN	TN	TN	TN	FN	TN	TN
