# Supplementary material for: Gene Dispensability in Escherichia coli Grown in Thirty Different Carbon Environments
Source: mBio. 2020 Sep 29;11(5):e02259-20. doi: 10.1128/mBio.02259-20 (PMC7527729; doi:10.1128/mBio.02259-20)
Supplement: TABLE S6 [file mBio.02259-20-st006.xlsx]

## Sheet: Sheet1
	Acetate	Adenosine	α-ketoglutarate	D-alanine	Fructose	Fucose	Fumarate	Galactose	Galacturonate	Gluconate	Glucosamine	Glucose	Glucuronate	Glycerol	L-alanine	Lactate	Malate	Maltose	Mannitol	Mannose	N-acetyl Glucosamine	Oxaloacetate	Pyruvate	Ribose	Saccharate	Sorbitol	Succinate	Thymidine	Trehalose	Xylose
TP	1275	1285	1279	1262	1280	1276	1284	1279	1274	1277	1278	1279	1272	1282	1273	1283	1284	1273	1283	1277	1279	1275	1287	1286	1271	1279	1288	1277	1288	1277
TN	61	56	63	61	65	66	61	60	68	65	61	68	68	61	58	59	64	66	67	66	66	62	63	54	66	66	63	53	61	68
FP	24	21	22	40	21	20	18	20	23	25	21	23	25	19	28	18	18	27	16	20	19	26	15	12	30	20	14	23	14	23
FN	42	40	38	39	36	40	39	43	37	35	42	32	37	40	43	42	36	36	36	39	38	39	37	50	35	37	37	49	39	34
Total:	1402	1402	1402	1402	1402	1402	1402	1402	1402	1402	1402	1402	1402	1402	1402	1402	1402	1402	1402	1402	1402	1402	1402	1402	1402	1402	1402	1402	1402	1402
Accuracy	95.2924	95.6491	95.7204	94.3652	95.9344	95.7204	95.9344	95.5064	95.7204	95.7204	95.5064	96.077	95.5777	95.7917	94.9358	95.7204	96.1484	95.5064	96.291	95.7917	95.9344	95.3638	96.291	95.5777	95.3638	95.9344	96.3623	94.8645	96.2197	95.9344
All conditions		Model Growth	Model No Growth			Model Growth	Model No Growth
	Experiment Growth	TP	FN		Experiment Growth	38362	1167
	Experiment No Growth	FP	TN		Experiment No Growth	645	1886
					Accuracy	95.6919
